# Supplementary material for: Chitosan-Mediated Metabolic Regulation Alleviates Cold Damage and Enhances Quality in Dwarf Bananas
Source: Foods. 2026 Apr 20;15(8):1438. doi: 10.3390/foods15081438 (PMC13116575; doi:10.3390/foods15081438)
Supplement: Supplementary file 1 [file foods-15-01438-s001.zip]

Archive with 1 entries (1 files):
- foods-4201113-supplementary.pdf
